# Supplementary material for: Serine peptidase Vpr forms enzymatically active fibrils outside Bacillus bacteria revealed by cryo-EM
Source: Nat Commun. 2023 Nov 18;14:7503. doi: 10.1038/s41467-023-43359-z (PMC10657474; doi:10.1038/s41467-023-43359-z)
Supplement: Supplementary file 4 — Source Data [file 41467_2023_43359_MOESM4_ESM.xlsx]

## Sheet: Figure 3a
Figure 3a
	5-residue product alone	Time (min)	0	0.00833	0.01667	0.025	0.03333	0.04167	0.05	0.05833	0.06667	0.075	0.08333	0.09167	0.1	0.10833	0.11667	0.125	0.13333	0.14167	0.15	0.15833	0.16667	0.175	0.18333	0.19167	0.2	0.20833	0.21667	0.225	0.23333	0.24167	0.25	0.25833	0.26667	0.275	0.28333	0.29167	0.3	0.30833	0.31667	0.325	0.33333	0.34167	0.35	0.35833	0.36667	0.375	0.38333
		Voltage (micro volt)	-1209	-1209	-109	-232	-351	-430	-464	-467	-454	-435	-423	-422	-431	-450	-482	-532	-592	-637	-662	-674	-682	-694	-715	-745	-763	-760	-725	-647	-534	-409	-280	-173	-100	-51	-13	20	36	30	21	28	57	106	174	242	298	355	435
	15-residue substrate alone	Time (min)	0	0.00833	0.01667	0.025	0.03333	0.04167	0.05	0.05833	0.06667	0.075	0.08333	0.09167	0.1	0.10833	0.11667	0.125	0.13333	0.14167	0.15	0.15833	0.16667	0.175	0.18333	0.19167	0.2	0.20833	0.21667	0.225	0.23333	0.24167	0.25	0.25833	0.26667	0.275	0.28333	0.29167	0.3	0.30833	0.31667	0.325	0.33333	0.34167	0.35	0.35833	0.36667	0.375	0.38333
		Voltage (micro volt)	249	249	-41	-104	-168	-247	-360	-496	-649	-804	-920	-981	-998	-978	-940	-907	-884	-866	-846	-833	-839	-867	-911	-969	-1026	-1071	-1099	-1105	-1091	-1066	-1037	-1015	-1014	-1028	-1036	-1025	-1000	-966	-930	-901	-877	-838	-768	-677	-577	-471	-370
	15-residue substrate + Vpr fibrils	Time (min)	0	0.00833	0.01667	0.025	0.03333	0.04167	0.05	0.05833	0.06667	0.075	0.08333	0.09167	0.1	0.10833	0.11667	0.125	0.13333	0.14167	0.15	0.15833	0.16667	0.175	0.18333	0.19167	0.2	0.20833	0.21667	0.225	0.23333	0.24167	0.25	0.25833	0.26667	0.275	0.28333	0.29167	0.3	0.30833	0.31667	0.325	0.33333	0.34167	0.35	0.35833	0.36667	0.375	0.38333
		Voltage (micro volt)	566	566	-14	-45	-96	-163	-247	-333	-407	-462	-477	-452	-416	-394	-394	-426	-480	-507	-488	-449	-420	-414	-441	-500	-557	-589	-591	-563	-511	-450	-386	-332	-297	-270	-227	-158	-85	-23	21	43	52	81	148	236	330	421	497
	Vpr fibrils alone	Time (min)	0	0.00833	0.01667	0.025	0.03333	0.04167	0.05	0.05833	0.06667	0.075	0.08333	0.09167	0.1	0.10833	0.11667	0.125	0.13333	0.14167	0.15	0.15833	0.16667	0.175	0.18333	0.19167	0.2	0.20833	0.21667	0.225	0.23333	0.24167	0.25	0.25833	0.26667	0.275	0.28333	0.29167	0.3	0.30833	0.31667	0.325	0.33333	0.34167	0.35	0.35833	0.36667	0.375	0.38333
		Voltage (micro volt)	-1610	-1610	-682	-87	-169	-250	-324	-393	-457	-522	-586	-646	-704	-757	-806	-850	-889	-920	-935	-936	-928	-916	-895	-860	-801	-707	-575	-458	-393	-366	-349	-328	-304	-281	-272	-295	-338	-369	-373	-356	-323	-274	-205	-118	-38	28	91
[truncated: 4,754 more columns]
